# Supplementary material for: An Experimental Investigation on the Thermo-Rheological Behaviors of Lactic Acid-Based Natural Deep Eutectic Solvents
Source: Materials (Basel). 2022 Jun 6;15(11):4027. doi: 10.3390/ma15114027 (PMC9182069; doi:10.3390/ma15114027)
Supplement: Supplementary file 1 [file materials-15-04027-s001.zip]

Archive with 1 entries (1 files):
- materials-1672847-supplementary.pdf
